# Supplementary material for: Cumulative Fluid Balance during Extracorporeal Membrane Oxygenation and Mortality in Patients with Acute Respiratory Distress Syndrome
Source: Membranes (Basel). 2021 Jul 28;11(8):567. doi: 10.3390/membranes11080567 (PMC8402131; doi:10.3390/membranes11080567)
Supplement: Supplementary file 1 [file membranes-11-00567-s001.zip]

Archive with 1 entries (1 files):
- membranes-1291164-supplementary.pdf
